# Supplementary material for: mTORC1/ERK1/2 Interplay Regulates Protein Synthesis and Survival in Acute Myeloid Leukemia Cell Lines
Source: Biology (Basel). 2023 May 2;12(5):676. doi: 10.3390/biology12050676 (PMC10215294; doi:10.3390/biology12050676)
Supplement: Supplementary file 1 [file biology-12-00676-s001.zip]

Archive with 1 entries (1 files):
- biology-2266905-supplementary.pdf
